# Supplementary material for: DPP-IV Inhibitory Peptides GPF, IGL, and GGGW Obtained from Chicken Blood Hydrolysates
Source: Int J Mol Sci. 2022 Nov 16;23(22):14140. doi: 10.3390/ijms232214140 (PMC9696969; doi:10.3390/ijms232214140)
Supplement: Supplementary file 1 [file ijms-23-14140-s001.zip]

Archive with 1 entries (1 files):
- ijms-1967992-supplementary.pdf
